# Supplementary material for: Deep optoacoustic localization microangiography of ischemic stroke in mice
Source: Nat Commun. 2023 Jun 16;14:3584. doi: 10.1038/s41467-023-39069-1 (PMC10275987; doi:10.1038/s41467-023-39069-1)
Supplement: Supplementary file 4 — Supplementary Dataset 1 [file 41467_2023_39069_MOESM4_ESM.xlsx]

## Sheet: Figure 2d
		Velocity (in mm/s) for different distance intervals (um)
		0,00 - 18,75	18,75 - 37,50	37,50 - 56,25	56,25 - 75,00	75,00 - 93,75	93,75 - 112,50	112,50 - 131,25	131,25 - 150,00
Droplet number
1		1.47	20.8	11.98	15.86	8.09	13.79	5.65	8.35
2		0.71	10.09	21.22	25.8	15.81	9.79	29.98	0.14
3		0.27	2.6	4.73	17.7	41.06	12.18	3.92	0.03
4		2.6	6.74	3.29	22.01	7.4	2.94	42.03	4.19
5		3.82	5.77	32.17	13.29	5.1	14.1	30.93	1.47
6		4.9	20.26	9.75	6.43	32.58	34.5	5.99	0.15
7		1.68	4.01	8.79	30.51	3.73	9.71	3.15	4.28
8		3.91	0.73	5.15	21.35	22.34	30.13	2.37	0.35
9		5.07	0.75	1.76	13.89	13.77	33.15	8.27	8.4
10		0.68	9.85	28.54	10.27	20.89	22.32	5.25	6.16
11		0.02	3.87	5.62	27.37	35.85	1.58	2.66	0.03
12		2.16	17.74	6.49	1.2	15.93	16.6	11.89	0.02
13		1.09	24.99	13.88	4.86	15.71	37.72	1.51	5.16
14		1.02	21.32	25.4	12.59	14.55	3.87	2.29	2.55
15		1.15	16.93	6.67	0.89	16.17	2.56	10.24	1.53
16		4.68	14.14	17.5	9.85	22.36	34.66	6.85	0.1
17		1.05	5.86	18.07	22.34	22.71	5.74	36.81	0.03
18		3.33	5.52	0.11	0.82	14.62	10.36	6.11	0.16
19		0.2	0.64	10.27	29.64	22.18	8.14	6.45	0.18
20		6.11	3.69	5.89	10.93	3.95	44.37	3.19	6.12
21		5.21	8.56	31.55	20.28	31.18	7.46	2.12	0.18
22		2.08	7.76	4.45	41.67	38.87	12.96	3.81	2.5
23		5.52	0.4	26.09	29.01	5.62	3.48	0	4.14
24		0.73	0.38	25.5	6.08	21.86	2.14	3.97	10.69
25		1.99	3.48	8.16	4.68	10.22	5.14	7.02	2.11
26		0.95	1.39	4.83	3.76	9	13.32	1.02	8.09
27		1.06	1.28	12.06	21.5	20.04	36.08	8.83	0.03
28		1.34	20	3.55	22.88	35.18	2.04	9.39	7.79
29		6.84	6.63	3.58	18.29	23.17	16.9	40.25	0.41
30		5.53	12.73	4.5	19.38	16.19	2.14	3.62	0.13
31		6.6	12.64	16.47	35.76	15.71	4.98	12.46	10.51
32		4.15	3.07	21.34	21.65	38.03	5.99	1.28	0.78
33		1.38	0.68	8.22	7.42	31.07	5.74	30.43	4.17
34		0.94	4.71	17.52	22.41	32.4	16.05	8.28	1.73
35		0.92	12.09	17.5	10.95	23.14	4.33	0	11.64
36		0.5	18.96	13.68	11.79	6.74	14.97	12.47	3.2
37		4.35	2.02	15.31	41.46	4.51	11.29	2.25	8.95
38		0.7	1.14	15.77	13.97	14.29	24.72	2.18	1.03
39		0.6	4.68	5.03	4.48	4.8	7.22	0	0.04
40		0.93	22.93	24.01	14.04	0.84	19.26	10.56	2.58

## Sheet: Figure 4d
		Control (PBS injection)											Injection of DCM droplets											Injection of DCM-IR780 droplets
		TP (g/dL)	ALB (g/dL)	GLOB (g/dL)	NA (mmol/dL)	K (mmol/dL)	CA (mg/dL)	PHOS (mg/dL)	ALP (U/L)	ALT (U/L)	BUN (mg/dL)		TP (g/dL)	ALB (g/dL)	GLOB (g/dL)	NA (mmol/dL)	K (mmol/dL)	CA (mg/dL)	PHOS (mg/dL)	ALP (U/L)	ALT (U/L)	BUN (mg/dL)		TP (g/dL)	ALB (g/dL)	GLOB (g/dL)	NA (mmol/dL)	K (mmol/dL)	CA (mg/dL)	PHOS (mg/dL)	ALP (U/L)	ALT (U/L)	BUN (mg/dL)
Mouse 1		5.5	4.4	1	160	8.5	13.4	15.6	132	51	14		5.6	4.9	0.7	155	8.5	12.1	16.5	113	26	16		5.8	4.7	1.1	162	8.5	13.9	18.7	148	32	19
Mouse 2		6	5	1	157	8.5	11.9	14.3	87	27	19		5.8	4.8	1	152	8.5	13.3	15.3	138	40	15		5.5	4.5	1	159	8.5	13.9	16.7	104	32	15
Mouse 3		4.8	4.2	0.7	147	7.6	11.5	12.6	101	19	12		5.4	4.4	1	154	8.5	13.3	17.8	170	37	18		6.2	5.1	1.1	169	8.5	14.8	17	132	41	19
Mouse 4		5.5	4.3	1.2	155	8.5	13.3	13.6	109	24	17		5	4.2	0.8	148	8.5	12.1	17	101	32	17		5.6	4.7	0.9	161	8.4	12	10.7	94	22	14

## Sheet: Figure 4e
		Control (PBS injection)					Injection of DCM droplets					Injection of DCM-IR780 droplets
		Mouse 1	Mouse 2	Mouse 3	Mouse 4		Mouse 1	Mouse 2	Mouse 3	Mouse 4		Mouse 1	Mouse 2	Mouse 3	Mouse 4
day 0		23.6	21.71	28.15	19.46		23.62	23.4	24.18	30.03		25.76	20.84	21.33	28.45
day 2		24.85	22.35	27.12	20.76		23.59	24.28	24.45	29.63		26.24	20.5	22.1	27.34
day 5		25.7	22.49	28.54	21.04		23.71	24.94	24.57	32.02		26.57	21.56	22.23	29.28
day 7		25.54	22.13	28.94	20.78		24.52	25.92	25.05	31.28		27.58	22.79	22.9	29.3
day 9		25.65	22.4	29.83	21.38		24.25	26.25	25.07	31.92		29.15	22.32	22.86	29.48
day 12		25.36	22.46	30.49	21.82		25.88	26.49	25.56	32.5		28.78	23.85	22.87	29.7
day 14		25.5	22.7	31.5	21.5		24.3	27.4	25.8	33.2		28.6	24.2	23	30.2

## Sheet: Figure 4f
		Control (PBS injection)									Injection of DCM droplets									Injection of DCM-IR780 droplets
		WBC (10^9/L)	Neu (10^9/L)	Lym (10^9/L)	Mon (10^9/L)	Eos (10^9/L)	RBC (10^12/L)	HbT (g/L)	PLT (10^11/L)		WBC (10^9/L)	Neu (10^9/L)	Lym (10^9/L)	Mon (10^9/L)	Eos (10^9/L)	RBC (10^12/L)	HbT (g/L)	PLT (10^11/L)		WBC (10^9/L)	Neu (10^9/L)	Lym (10^9/L)	Mon (10^9/L)	Eos (10^9/L)	RBC (10^12/L)	HbT (g/L)	PLT (10^11/L)
Day 1
Mouse 1		6.38	0.7	5.08	0.37	0.23	8.33	138	11.17		6.55	1.5	4.6	0.34	0.11	10	147	15.09		7.74	1	6.13	0.45	0.16	9.15	142	10.46
Mouse 2		5.95	1.09	4.06	0.47	0.33	9.68	151	11.78		6.59	0.53	5.61	0.35	0.1	10.46	147	8.67		7.64	0.96	5.87	0.52	0.29	9.97	153	10.15
Mouse 3		4.57	0.56	3.51	0.33	0.17	8.56	140	10.19		8	0.67	6.64	0.41	0.28	8.93	144	10.75		6.09	0.85	4.84	0.29	0.11	8.66	132	9.69
Mouse 4		9.17	1.21	7.33	0.5	0.13	10.11	146	8.66		7.85	0.37	6.85	0.33	0.3	10.31	159	7.85		8.53	1	6.97	0.48	0.08	8.63	142	14.33
Day 7
Mouse 1		4.38	0.69	3.45	0.13	0.11	9.48	142	11.42		6.9	1.56	4.9	0.26	0.18	9	136	14.17		5.65	0.63	4.71	0.27	0.04	9.55	149	9.14
Mouse 2		3.91	0.42	3.29	0.13	0.07	10.16	147	13.25		7.13	1.02	5.84	0.2	0.07	10.79	152	9.17		10.15	1.79	7.6	0.58	0.18	10.11	159	6.58
Mouse 3		6.52	0.83	5.25	0.3	0.14	8.69	141	11.95		5.96	0.87	4.61	0.28	0.2	8.62	143	9.87		4.07	0.61	3.23	0.15	0.08	9.61	147	13.51
Mouse 4		3.76	0.92	2.46	0.31	0.07	8.54	131	14.53		7.96	0.46	6.87	0.38	0.25	9.95	153	9.94		11.16	0.81	9.9	0.37	0.08	7.61	126	11.83
Day 14
Mouse 1		8.05	0.75	6.88	0.32	0.1	9.87	153	10.81		5.75	1.11	4.16	0.35	0.11	10.07	146	13.6		8.49	0.92	7.06	0.38	0.11	9.66	144	14.22
Mouse 2		5.46	0.58	4.31	0.45	0.12	9.28	140	14.56		5.81	0.34	5.23	0.22	0.02	11.97	168	12		4.68	0.34	4.04	0.26	0.04	10.42	158	11.19
Mouse 3		9.75	0.87	8.16	0.55	0.17	9.63	154	12.79		6.9	0.42	5.81	0.58	0.09	10.45	168	13.36		7.4	0.62	6.33	0.36	0.09	11.35	173	6.57
Mouse 4		4.61	0.5	3.43	0.57	0.11	11.33	176	12.6		11.79	0.83	10.36	0.48	0.1	11.55	173	9.24		7.85	0.51	6.82	0.47	0.04	10.49	163	14.75
